# Supplementary material for: Thermophilic bacteria employ a contractile injection system in hot spring microbial mats
Source: ISME J. 2026 Feb 10;20(1):wrag021. doi: 10.1093/ismejo/wrag021 (PMC12998442; doi:10.1093/ismejo/wrag021)
Supplement: Gaisin_et_al_2025_Supplementary_Tables_revision_wrag021 [file gaisin_et_al_2025_supplementary_tables_revision_wrag021.xlsx]

## Sheet: Table S1. Samples 2021
Table S1. Characteristics of the sampling site.
Sampling site	Temperature, °C			pH	Description of sampling site	Picture
	Surface of mat	Mat undersurface	Sediments undermat
1	40	43	48.5	8.4 (Water from hole in mat, pH was measured in the hole)	Thick multilayer mat
2	59	ND	60	8.0 (Water in pool where mat growed)	Orange thin biofilm
3	58.1	ND	58.8	8.1 (Water above mat surface)	Yellow/green biofilm with green spots on the surface
4	35.5	ND	43.2	7.7 (Water from hole in mat. pH was measured in a tube)	Relatevly thin multilayer mat
5	50.2	47	42.6	8.2 (Water above mat surface)	Stratified multilayer community, however it is not same type of mat as in points 1.
ND - no data

## Sheet: Table S2. GTDB-tk 
Table S2. Accession numbers, characteristics and taxanomic assignment of the Rupite MAGs
BioProject ID	Biosample Accession for metagenomes	Sample_name	Accession		Biosample Accession for MAGs	Sample_name	GenBank accession (genome accession)	Bin Id	Completeness	Contamination	Strain heterogeneity	Classification	pplacer_taxonomy	Submitted name of MAG
PRJNA1041075	SAMN38274657	Yellow_mat_Rupite	SRR26897515		SAMN38396665	GM_bin1_OCT21	JBDNCU000000000	mat_green_bin1	68.5	1.71	75	d__Bacteria;p__Cyanobacteria;c__Cyanobacteriia;o__PCC-7336;f__JA-3-3Ab;g__;s__	d__Bacteria;p__Cyanobacteria;c__Cyanobacteriia;o__PCC-7336;f__JA-3-3Ab;g__;s__	GM_bin1_Cyanobacteria_JA-3-3Ab
PRJNA1041076	SAMN38274658	Green_mat_Rupite	SRR26897514		SAMN38396674	GM_bin13_OCT21	JBDNDD000000000	mat_green_bins_13	56.67	0.95	50	d__Bacteria;p__Proteobacteria;c__Alphaproteobacteria;o__Acetobacterales;f__Acetobacteraceae;g__Elioraea;s__	d__Bacteria;p__Proteobacteria;c__Alphaproteobacteria;o__Acetobacterales;f__Acetobacteraceae;g__Elioraea;s__	GM_bin13_Acetobacteraceae_bacterium
PRJNA1041077	SAMN38274659	Red_mat_Rupite	SRR26897513		SAMN38396666	GM_bin2_OCT21	JBDNCV000000000	mat_green_bins_2	98.18	1.09	0	d__Bacteria;p__Chloroflexota;c__Anaerolineae;o__Aggregatilineales;f__A4b;g__;s__	d__Bacteria;p__Chloroflexota;c__Anaerolineae;o__Aggregatilineales;f__A4b;g__;s__	GM_bin2_Anaerolinae_bacterium
					SAMN38396668	GM_bin4_OCT21	JBDNCX000000000	mat_green_bins_4	97.81	1.91	50	d__Bacteria;p__Bacteroidota;c__Chlorobia;o__Chlorobiales;f__Chloroherpetonaceae;g__;s__	d__Bacteria;p__Bacteroidota;c__Chlorobia;o__Chlorobiales;f__Chloroherpetonaceae;g__;s__	GM_bin4_Chloroherpetonaceae_bacterium
					SAMN38396669	GM_bin5_OCT21	JBDNCY000000000	mat_green_bins_5	94.52	1.71	0	d__Bacteria;p__Acidobacteriota;c__Blastocatellia;o__Chloracidobacteriales;f__Chloracidobacteriaceae;g__Chloracidobacterium;s__Chloracidobacterium validum	d__Bacteria;p__Acidobacteriota;c__Blastocatellia;o__Chloracidobacteriales;f__Chloracidobacteriaceae;g__Chloracidobacterium;s__	GM_bin5_Chloracidobacterium
					SAMN38396670	GM_bin6_OCT21	JBDNCZ000000000	mat_green_bins_6	91.82	1.03	0	d__Bacteria;p__Armatimonadota;c__Fimbriimonadia;o__Fimbriimonadales;f__Fimbriimonadaceae;g__;s__	d__Bacteria;p__Armatimonadota;c__Fimbriimonadia;o__Fimbriimonadales;f__Fimbriimonadaceae;g__;s__	GM_bin6_Fimbriimonadaceae_bacterium
					SAMN38396671	GM_bin7_OCT21	JBDNDA000000000	mat_green_bins_7	85.49	3.84	63.64	d__Bacteria;p__Proteobacteria;c__Alphaproteobacteria;o__Sphingomonadales;f__Sphingomonadaceae;g__Thermaurantiacus;s__	d__Bacteria;p__Proteobacteria;c__Alphaproteobacteria;o__Sphingomonadales;f__Sphingomonadaceae;g__Thermaurantiacus;s__	GM_bin7_Sphingomonadaceae_bacterium
					SAMN38396672	GM_bin8_OCT21	JBDNDB000000000	mat_green_bins_8	95.28	1.18	33.33	d__Bacteria;p__Cyanobacteria;c__Cyanobacteriia;o__Elainellales;f__Elainellaceae;g__O-77;s__	d__Bacteria;p__Cyanobacteria;c__Cyanobacteriia;o__Elainellales;f__Elainellaceae;g__O-77;s__	GM_bin8_Elainellaceae_bacterium
					SAMN38396673	GM_bin9_OCT21	JBDNDC000000000	mat_green_bins_9	99.69	3.3	75	d__Bacteria;p__Chloroflexota;c__Chloroflexia;o__Chloroflexales;f__Roseiflexaceae;g__Roseiflexus;s__	d__Bacteria;p__Chloroflexota;c__Chloroflexia;o__Chloroflexales;f__Roseiflexaceae;g__Roseiflexus;s__	GM_bin9_Roseiflexus
					SAMN38396682	RM_bin13_OCT21	JBDNDL000000000	mat_red_bins_13	87.28	0.93	0	d__Bacteria;p__Armatimonadota;c__Fimbriimonadia;o__Fimbriimonadales;f__Fimbriimonadaceae;g__;s__	d__Bacteria;p__Armatimonadota;c__Fimbriimonadia;o__Fimbriimonadales;f__Fimbriimonadaceae;g__;s__	RM_bin13_Fimbriimonadaceae_bacterium
					SAMN38396684	RM_bin17_OCT21	JBDNDN000000000	mat_red_bins_17	77.25	1.17	0	d__Bacteria;p__Chloroflexota;c__Anaerolineae;o__Aggregatilineales;f__A4b;g__;s__	d__Bacteria;p__Chloroflexota;c__Anaerolineae;o__Aggregatilineales;f__A4b;g__;s__	RM_bin17_Aggregatilineales_bacterium
					SAMN38396685	RM_bin18_OCT21	JBDNDO000000000	mat_red_bins_18	59.04	0	0	d__Bacteria;p__Spirochaetota;c__Spirochaetia;o__Treponematales;f__Termitinemataceae;g__;s__	d__Bacteria;p__Spirochaetota;c__Spirochaetia;o__Treponematales;f__Termitinemataceae;g__;s__	RM_bin18_Termitinemataceae_bacterium
					SAMN38396686	RM_bin19_OCT21	JBDNDP000000000	mat_red_bins_19	93.64	2.73	0	d__Bacteria;p__Chloroflexota;c__Anaerolineae;o__Aggregatilineales;f__A4b;g__OLB15;s__	d__Bacteria;p__Chloroflexota;c__Anaerolineae;o__Aggregatilineales;f__A4b;g__OLB15;s__	RM_bin19_Aggregatilineales_bacterium
					SAMN38396675	RM_bin2_OCT21	JBDNDE000000000	mat_red_bins_2	90.11	1.47	66.67	d__Bacteria;p__Planctomycetota;c__Planctomycetia;o__Gemmatales;f__Gemmataceae;g__RGDT01;s__	d__Bacteria;p__Planctomycetota;c__Planctomycetia;o__Gemmatales;f__Gemmataceae;g__RGDT01;s__	RM_bin2_Gemmataceae_bacterium
					SAMN38396687	RM_bin20_OCT21	JBDNDQ000000000	mat_red_bins_20	91.82	1.82	0	d__Bacteria;p__Chloroflexota;c__Anaerolineae;o__Aggregatilineales;f__UBA2796;g__CP2-2F;s__	d__Bacteria;p__Chloroflexota;c__Anaerolineae;o__Aggregatilineales;f__UBA2796;g__CP2-2F;s__	RM_bin20_Aggregatilineales_bacterium
					SAMN38396688	RM_bin21_OCT21	JBDNDR000000000	mat_red_bins_21	83.16	3.81	100	d__Bacteria;p__Armatimonadota;c__Fimbriimonadia;o__Fimbriimonadales;f__GBS-DC;g__;s__	d__Bacteria;p__Armatimonadota;c__Fimbriimonadia;o__Fimbriimonadales;f__GBS-DC;g__;s__	RM_bin21_Fimbriimonadales_bacterium
					SAMN38396689	RM_bin22_OCT21	JBDNDS000000000	mat_red_bin22	59.79	7.25	0	d__Bacteria;p__Elusimicrobiota;c__Endomicrobia;o__DTEH01;f__DTEH01;g__;s__	d__Bacteria;p__Elusimicrobiota;c__Endomicrobia;o__DTEH01;f__DTEH01;g__;s__	RM_bin22_Endomicrobia_bacterium
					SAMN38396676	RM_bin4_OCT21	JBDNDF000000000	mat_red_bins_4	76.55	1.99	0	d__Bacteria;p__Acidobacteriota;c__Blastocatellia;o__Chloracidobacteriales;f__Chloracidobacteriaceae;g__Chloracidobacterium;s__Chloracidobacterium validum	d__Bacteria;p__Acidobacteriota;c__Blastocatellia;o__Chloracidobacteriales;f__Chloracidobacteriaceae;g__Chloracidobacterium;s__	RM_bin4_Chloracidobacterium
					SAMN38396677	RM_bin5_OCT21	JBDNDG000000000	mat_red_bins_5	90.25	0.24	100	d__Bacteria;p__Chloroflexota;c__Chloroflexia;o__Chloroflexales;f__Chloroflexaceae;g__JACAEO01;s__	d__Bacteria;p__Chloroflexota;c__Chloroflexia;o__Chloroflexales;f__Chloroflexaceae;g__JACAEO01;s__	RM_bin5_Chloroflexaceae_bacterium
					SAMN38396678	RM_bin6_OCT21	JBDNDH000000000	mat_red_bins_6	82.91	0.91	0	d__Bacteria;p__Nitrospirota;c__Thermodesulfovibrionia;o__Thermodesulfovibrionales;f__DUZI01;g__;s__	d__Bacteria;p__Nitrospirota;c__Thermodesulfovibrionia;o__Thermodesulfovibrionales;f__DUZI01;g__;s__	RM_bin6_Thermodesulfovibrionales_bacterium
					SAMN38396679	RM_bin7_OCT21	JBDNDI000000000	mat_red_bins_7	88.27	1.14	75	d__Bacteria;p__Spirochaetota;c__Spirochaetia;o__Spirochaetales_A;f__DTKZ01;g__DTKZ01;s__	d__Bacteria;p__Spirochaetota;c__Spirochaetia;o__Spirochaetales_A;f__DTKZ01;g__DTKZ01;s__	RM_bin7_Spirochaetales_bacterium
					SAMN38396680	RM_bin8_OCT21	JBDNDJ000000000	mat_red_bins_8	91.08	1.74	45.45	d__Bacteria;p__Cyanobacteria;c__Cyanobacteriia;o__Elainellales;f__Elainellaceae;g__O-77;s__	d__Bacteria;p__Cyanobacteria;c__Cyanobacteriia;o__Elainellales;f__Elainellaceae;g__O-77;s__	RM_bin8_Elainellaceae_bacterium
					SAMN38396681	RM_bin9_OCT21	JBDNDK000000000	mat_red_bins_9	87.04	1.39	50	d__Bacteria;p__Armatimonadota;c__UBA5829;o__UBA5829;f__UBA5829;g__;s__	d__Bacteria;p__Armatimonadota;c__UBA5829;o__UBA5829;f__UBA5829;g__;s__	RM_bin9_Armatimonadota_UBA5829_bacterium
					SAMN38396654	YM_bin1_OCT21	JBDNCJ000000000	mat_yellow_bins_1	98.36	1.09	0	d__Bacteria;p__Bacteroidota;c__Chlorobia;o__Chlorobiales;f__Chloroherpetonaceae;g__;s__	d__Bacteria;p__Bacteroidota;c__Chlorobia;o__Chlorobiales;f__Chloroherpetonaceae;g__;s__	YM_bin1_Chloroherpetonaceae_bacterium
					SAMN38410233	YM_bin10_OCT21	JBDNDT000000000	mat_yellow_bins_10	80.19	1.93	42.86	d__Bacteria;p__Bacteroidota;c__Bacteroidia;o__Cytophagales;f__UBA9547;g__;s__	d__Bacteria;p__Bacteroidota;c__Bacteroidia;o__Cytophagales;f__UBA9547;g__;s__	YM_bin10_Cytophagales_UBA9547
					SAMN38396663	YM_bin11_OCT21	JBDNCS000000000	mat_yellow_bins_11	58.46	0.71	0	d__Bacteria;p__Cyanobacteria;c__Cyanobacteriia;o__Pseudanabaenales;f__Pseudanabaenaceae;g__UBA8156;s__	d__Bacteria;p__Cyanobacteria;c__Cyanobacteriia;o__Pseudanabaenales;f__Pseudanabaenaceae;g__UBA8156;s__	YM_bin11_Pseudanabaenaceae_bacterium
					SAMN38396664	YM_bin13_OCT21	JBDNCT000000000	mat_yellow_bins_13	89.37	1.71	0	d__Bacteria;p__Acidobacteriota;c__Blastocatellia;o__Chloracidobacteriales;f__Chloracidobacteriaceae;g__Chloracidobacterium;s__Chloracidobacterium validum	d__Bacteria;p__Acidobacteriota;c__Blastocatellia;o__Chloracidobacteriales;f__Chloracidobacteriaceae;g__Chloracidobacterium;s__	YM_bin13_Chloracidobacterium
					SAMN38396655	YM_bin2_OCT21	JBDNCK000000000	mat_yellow_bins_2	80.55	0.97	75	d__Bacteria;p__Proteobacteria;c__Alphaproteobacteria;o__Sphingomonadales;f__Sphingomonadaceae;g__Thermaurantiacus;s__	d__Bacteria;p__Proteobacteria;c__Alphaproteobacteria;o__Sphingomonadales;f__Sphingomonadaceae;g__Thermaurantiacus;s__	YM_bin2_Sphingomonadaceae_bacterium
					SAMN38396656	YM_bin3_OCT21	JBDNCL000000000	mat_yellow_bins_3	90.9	1.03	0	d__Bacteria;p__Armatimonadota;c__Fimbriimonadia;o__Fimbriimonadales;f__Fimbriimonadaceae;g__;s__	d__Bacteria;p__Armatimonadota;c__Fimbriimonadia;o__Fimbriimonadales;f__Fimbriimonadaceae;g__;s__	YM_bin3_Fimbriimonadaceae_bacterium
					SAMN38396657	YM_bin4_OCT21	JBDNCM000000000	mat_yellow_bin4	74.61	3.99	100	d__Bacteria;p__Cyanobacteria;c__Cyanobacteriia;o__PCC-7336;f__JA-3-3Ab;g__;s__	d__Bacteria;p__Cyanobacteria;c__Cyanobacteriia;o__PCC-7336;f__JA-3-3Ab;g__;s__	YM_bin4_Cyanobacteria_JA-3-3Ab
					SAMN38396658	YM_bin5_OCT21	JBDNCN000000000	mat_yellow_bins_5	95.45	2	33.33	d__Bacteria;p__Chloroflexota;c__Anaerolineae;o__Aggregatilineales;f__A4b;g__;s__	d__Bacteria;p__Chloroflexota;c__Anaerolineae;o__Aggregatilineales;f__A4b;g__;s__	YM_bin5_Anaerolineae_A4b
					SAMN38396659	YM_bin6_OCT21	JBDNCO000000000	mat_yellow_bins_6	98.74	0.47	0	d__Bacteria;p__Chloroflexota;c__Chloroflexia;o__Chloroflexales;f__Roseiflexaceae;g__Roseiflexus;s__	d__Bacteria;p__Chloroflexota;c__Chloroflexia;o__Chloroflexales;f__Roseiflexaceae;g__Roseiflexus;s__	YM_bin6_Roseiflexus
					SAMN38396660	YM_bin7_OCT21	JBDNCP000000000	mat_yellow_bins_7	96.23	0.83	25	d__Bacteria;p__Cyanobacteria;c__Cyanobacteriia;o__Elainellales;f__Elainellaceae;g__O-77;s__	d__Bacteria;p__Cyanobacteria;c__Cyanobacteriia;o__Elainellales;f__Elainellaceae;g__O-77;s__	YM_bin7_Elainellaceae_bacterium
					SAMN38396661	YM_bin8_OCT21	JBDNCQ000000000	mat_yellow_bins_8	60.27	2.33	0	d__Bacteria;p__Planctomycetota;c__Planctomycetia;o__Gemmatales;f__Gemmataceae;g__RGDT01;s__	d__Bacteria;p__Planctomycetota;c__Planctomycetia;o__Gemmatales;f__Gemmataceae;g__RGDT01;s__	YM_bin8_Gemmataceae_bacterium
					SAMN38396662	YM_bin9_OCT21	JBDNCR000000000	mat_yellow_bins_9	81.24	2.03	0	d__Bacteria;p__Verrucomicrobiota;c__Verrucomicrobiae;o__Methylacidiphilales;f__;g__;s__	d__Bacteria;p__Verrucomicrobiota;c__Verrucomicrobiae;o__Methylacidiphilales;f__;g__;s__	YM_bin9_Verrucomicrobiae_bacterium

## Sheet: Table S3. Mass spectrometry 
Table S3. Protein identification in the mat samples using mass spectrometry
Number	Identified Proteins	Checked by BLASTp against nr	ORF in the Rupite metagenom	Molecular Weight	Unique spectrum count
					Red layer	Green layer	Yellow layer
1	hypothetical protein	WP_297089006.1| hypothetical protein [Thermoleptolyngbya sp. C42_A2020_037]	greenPROKKA_20226	81 kDa	0	4	8
2	hypothetical protein	WP_297088111.1| YsnF/AvaK domain-containing protein [Thermoleptolyngbya sp. C42_A2020_037]	greenPROKKA_04745 (+2)	37 kDa	0	3	6
3	hypothetical protein	WP_297087946.1| hypothetical protein [Thermoleptolyngbya sp. C42_A2020_037]	greenPROKKA_09932	49 kDa	0	2	0
4	hypothetical protein	WP_297087431.1| CHRD domain-containing protein [Thermoleptolyngbya sp. C42_A2020_037]	redPROKKA_45820	21 kDa	0	0	3
5	hypothetical protein	WP_297084125.1| SH3 domain-containing protein [Thermoleptolyngbya	greenPROKKA_07153 (+1)	44 kDa	4	23	20
6	hypothetical protein	WP_297083918.1| alkaline phosphatase PhoX [Thermoleptolyngbya sp. C42_A2020_037]	greenPROKKA_04222 (+2)	79 kDa	0	10	12
7	hypothetical protein	WP_297082644.1| SH3 domain-containing protein [Thermoleptolyngbya sp. C42_A2020_037]	greenPROKKA_54287 (+1)	23 kDa	0	5	7
8	hypothetical protein	WP_297082475.1| BON domain-containing protein [Thermoleptolyngbya sp. C42_A2020_037]	greenPROKKA_25860 (+2)	11 kDa	0	0	5
9	hypothetical protein	WP_297080733.1| PspA/IM30 family protein [Thermoleptolyngbya sp. M55_K2018_002]	redPROKKA_36693	28 kDa	0	0	5
10	hypothetical protein	WP_297079272.1| PspA/IM30 family protein [Thermoleptolyngbya	greenPROKKA_08281 (+2)	28 kDa	0	13	25
11	hypothetical protein	WP_297078371.1| PTPA-CTERM sorting domain-containing protein [Thermoleptolyngbya sp. M55_K2018_002]	greenPROKKA_10117 (+2)	23 kDa	0	1	2
12	hypothetical protein	WP_297078344.1| hypothetical protein [Thermoleptolyngbya sp. M55_K2018_002]	greenPROKKA_18623 (+1)	17 kDa	0	0	3
13	hypothetical protein	WP_297077010.1|(pre-peptidase) hypothetical protein [Thermoleptolyngbya sp. M55_K2018_002]	greenPROKKA_10065 (+1)	53 kDa	0	0	16
14	hypothetical protein	WP_297075214.1| hypothetical protein [Thermoleptolyngbya sp. M55_K2018_002]	greenPROKKA_09930 (+1)	63 kDa	0	7	2
15	hypothetical protein	WP_297075212.1| hypothetical protein [Thermoleptolyngbya sp. M55_K2018_002]	greenPROKKA_09931	42 kDa	0	9	0
16	hypothetical protein	WP_297075212.1| hypothetical protein [Thermoleptolyngbya sp. M55_K2018_002]	redPROKKA_35356 (+1)	42 kDa	0	9	0
17	hypothetical protein	WP_288089326.1| DUF4397 domain-containing protein [Roseiflexus sp.]	greenPROKKA_19506 (+2)	25 kDa	2	0	0
18	hypothetical protein	WP_277774842.1| hypothetical protein [Thermoleptolyngbya sichuanensis]	greenPROKKA_09928	31 kDa	0	18	8
19	hypothetical protein	WP_277774617.1| hormogonium polysaccharide biosynthesis protein HpsA [Thermoleptolyngbya sichuanensis]	greenPROKKA_04065	178 kDa	0	2	6
20	hypothetical protein	WP_277774411.1| hypothetical protein [Thermoleptolyngbya sichuanensis]	greenPROKKA_20324 (+2)	20 kDa	0	12	9
21	hypothetical protein	WP_271956457.1| hypothetical protein [Microcystis aeruginosa]	greenPROKKA_12986 (+2)	27 kDa	0	6	0
22	hypothetical protein	WP_244353048.1| PspA/IM30 family protein [Thermostichus vulcanus]	yellowPROKKA_42102	28 kDa	0	4	5
23	hypothetical protein	WP_244352708.1| iron uptake porin [Thermostichus vulcanus]	greenPROKKA_21003	56 kDa	5	4	0
24	hypothetical protein	WP_244351383.1| hypothetical protein [Thermostichus vulcanus]	greenPROKKA_21500 (+2)	13 kDa	4	0	0
25	hypothetical protein	WP_244349156.1| Ig-like domain-containing protein [Thermostichus vulcanus]	greenPROKKA_39796 (+1)	51 kDa	24	16	4
26	hypothetical protein	WP_244349155.1| Ig-like domain-containing protein [Thermostichus vulcanus]	greenPROKKA_38547	61 kDa	8	5	0
27	hypothetical protein	WP_244348830.1| hypothetical protein [Thermostichus vulcanus]	greenPROKKA_45497	46 kDa	3	2	0
28	hypothetical protein	WP_244348542.1| hypothetical protein [Thermostichus vulcanus]	greenPROKKA_27132 (+1)	18 kDa	0	2	0
29	hypothetical protein	WP_235280133.1| iron uptake porin [Synechococcus sp. Nb3U1]	yellowPROKKA_27600	56 kDa	10	4	3
30	hypothetical protein	WP_235278963.1| Ig-like domain-containing protein [Synechococcus sp. Nb3U1]	yellowPROKKA_35323	59 kDa	23	15	4
31	hypothetical protein	WP_211430530.1| TonB-dependent receptor [Chloracidobacterium validum]	greenPROKKA_06605	124 kDa	5	0	0
32	hypothetical protein	WP_211430530.1| TonB-dependent receptor [Chloracidobacterium validum]	redPROKKA_11808	124 kDa	5	0	0
33	hypothetical protein	WP_211428803.1| hypothetical protein [Chloracidobacterium validum]	greenPROKKA_00109	33 kDa	3	0	0
34	hypothetical protein	WP_205370722.1| hypothetical protein [Thermoleptolyngbya sp. PKUAC-SCTB121]	greenPROKKA_15024 (+2)	29 kDa	0	2	8
35	hypothetical protein	WP_194745411.1| LemA family protein [Thermaurantiacus tibetensis]	yellowPROKKA_38744	22 kDa	2	3	0
36	hypothetical protein	WP_190800769.1| putative baseplate assembly protein [Leptolyngbya sp. FACHB-261]	greenPROKKA_13030 (+1)	108 kDa	4	19	13
37	hypothetical protein	WP_190440750.1| hypothetical protein [Trichocoleus sp. FACHB-46]	greenPROKKA_13029 (+1)	20 kDa	0	3	0
38	hypothetical protein	WP_190440652.1| phage major capsid protein [Trichocoleus sp. FACHB-46]	greenPROKKA_16409 (+2)	39 kDa	0	10	6
39	hypothetical protein	WP_172358321.1| DUF4912 domain-containing protein [Thermoleptolyngbya sichuanensis]	greenPROKKA_03949 (+1)	49 kDa	0	3	5
40	hypothetical protein	WP_172355677.1| hypothetical protein [Thermoleptolyngbya]	greenPROKKA_09927 (+2)	31 kDa	0	5	4
41	hypothetical protein	WP_172354279.1| SH3 domain-containing protein [Thermoleptolyngbya]	greenPROKKA_20588	23 kDa	0	2	2
42	hypothetical protein	WP_157967135.1| porin [Elioraea thermophila]	redPROKKA_61717	43 kDa	3	0	0
43	hypothetical protein	WP_012122323.1| hypothetical protein [Roseiflexus castenholzii]	greenPROKKA_21301	75 kDa	19	12	1
44	hypothetical protein	WP_012121324.1| hypothetical protein [Roseiflexus castenholzii]	greenPROKKA_26838	60 kDa	0	2	0
45	hypothetical protein	WP_012121318.1| phage tail sheath protein [Roseiflexus castenholzii]	greenPROKKA_28266 (+2)	57 kDa	20	13	1
46	hypothetical protein	WP_012121309.1| putative baseplate assembly protein [Roseiflexus castenholzii]	redPROKKA_17937 (+2)	75 kDa	5	3	0
47	hypothetical protein	WP_012120506.1| PhoX family phosphatase [Roseiflexus castenholzii]	greenPROKKA_24575	71 kDa	0	3	0
48	hypothetical protein	WP_012120491.1| type III-A CRISPR-associated RAMP protein Csm3 [Roseiflexus castenholzii]	greenPROKKA_10013 (+2)	31 kDa	0	2	0
49	hypothetical protein	WP_012119832.1| hypothetical protein [Roseiflexus castenholzii]	greenPROKKA_15013	43 kDa	2	0	0
50	hypothetical protein	WP_011957636.1| prohibitin family protein [unclassified Roseiflexus]	greenPROKKA_15673	35 kDa	4	3	0
51	hypothetical protein	WOB44929.1| hypothetical protein HNI00_18575 [Thermoleptolyngbya oregonensis NK1-22]	greenPROKKA_22175 (+1)	97 kDa	0	3	9
52	hypothetical protein	WOB44929.1| hypothetical protein HNI00_18575 [Thermoleptolyngbya oregonensis NK1-22]	yellowPROKKA_35338	98 kDa	0	4	0
53	hypothetical protein	Select seq gb|PMP83100.1| phage shock protein A [Roseiflexus castenholzii]	yellowPROKKA_02748	25 kDa	7	2	0
54	hypothetical protein	PMP81543.1 | phage tail protein [Roseiflexus castenholzii]	yellowPROKKA_33257 (+2)	16 kDa	4	7	0
55	hypothetical protein	PJF25738.1| alkaline phosphatase [Phototrophicales bacterium]	greenPROKKA_23446	55 kDa	0	3	0
56	hypothetical protein	PhoX family phosphatase Synechococcus sp.	redPROKKA_70300	75 kDa	0	3	0
57	hypothetical protein	MDW8437711.1| T9SS type A sorting domain-containing protein [Chloroherpetonaceae bacterium]	yellowPROKKA_05677	68 kDa	0	0	2
58	hypothetical protein	MDW8437447.1| OmpA family protein [Chloroherpetonaceae bacterium]	greenPROKKA_04758 (+1)	25 kDa	0	9	17
59	hypothetical protein	MDW8436961.1| T9SS type A sorting domain-containing protein [Chloroherpetonaceae bacterium]	yellowPROKKA_03110	318 kDa	2	5	1
60	hypothetical protein	MDW8436941.1| T9SS type A sorting domain-containing protein [Chloroherpetonaceae bacterium]	greenPROKKA_09363 (+1)	106 kDa	0	0	6
61	hypothetical protein	MCZ7544890.1| hypothetical protein [Anaerolineae bacterium]	greenPROKKA_06086 (+2)	18 kDa	0	2	0
62	hypothetical protein	MCX7992604.1| CsgG/HfaB family protein [Fimbriimonadales bacterium]	redPROKKA_15286	64 kDa	3	0	0
63	hypothetical protein	MCU0809099.1| hypothetical protein [Candidatus Contendobacter sp.]	greenPROKKA_30827	54 kDa	4	9	0
64	hypothetical protein	MCS6988940.1| TonB-dependent receptor [Chloroherpetonaceae bacterium]	greenPROKKA_04969	109 kDa	0	1	3
65	hypothetical protein	MCS6988939.1| T9SS type A sorting domain-containing protein [Chloroherpetonaceae bacterium]	greenPROKKA_04970 (+1)	139 kDa	0	7	15
66	hypothetical protein	MCS6988937.1| DUF4397 domain-containing protein [Chloroherpetonaceae bacterium]	greenPROKKA_04972 (+1)	28 kDa	0	2	4
67	hypothetical protein	MCS6988663.1| PspA/IM30 family protein [Chloroherpetonaceae bacterium]	greenPROKKA_05430 (+1)	27 kDa	0	3	9
68	hypothetical protein	MCS6988119.1| T9SS type A sorting domain-containing protein [Chloroherpetonaceae bacterium]	yellowPROKKA_03532	96 kDa	0	3	0
69	hypothetical protein	MCS6842349.1| RcpC/CpaB family pilus assembly protein [Roseiflexus sp.]	greenPROKKA_06166 (+2)	35 kDa	1	2	0
70	hypothetical protein	MCJ2542185.1| gas vesicle protein GvpC [Thermostichus vulcanus str. 'Rupite']	redPROKKA_57488	39 kDa	0	3	0
71	hypothetical protein	MCA3624579.1| phage tail sheath subtilisin-like domain-containing protein [Methylobacterium sp.]	greenPROKKA_15893	71 kDa	0	2	0
72	hypothetical protein	MBO9342596.1| type I-B CRISPR-associated protein Cas7/Cst2/DevR [Roseiflexus sp.]	redPROKKA_19983 (+1)	40 kDa	13	9	0
73	hypothetical protein	MBN8634089.1| phage tail sheath family protein [Anaerolineae bacterium]	redPROKKA_29310	57 kDa	5	8	6
74	hypothetical protein	MBF2087044.1| carbohydrate porin [Thermoleptolyngbya sp. C42_A2020_037]	greenPROKKA_20364 (+1)	57 kDa	8	7	8
75	hypothetical protein	HBO12740.1| TPA: hypothetical protein [Halieaceae bacterium]	yellowPROKKA_30148	30 kDa	0	3	0
76	hypothetical protein		#DECOY#redPROKKA_24871-DECOY	?	0	3	0
77	Xylulose-5-phosphate phosphoketolase		yellowPROKKA_19154	92 kDa	0	45	64		Red layer	Green layer	Yellow layer
78	Type II secretion system protein D precursor		greenPROKKA_04078 (+2)	78 kDa	11	15	19		289	374	522	Unique Spectrum Count
79	Trifunctional nucleotide phosphoesterase protein YfkN precursor		greenPROKKA_16055 (+1)	88 kDa	0	0	12		48	64	57	Detected proteins
80	Trifunctional nucleotide phosphoesterase protein YfkN precursor		greenPROKKA_09417 (+1)	122 kDa	0	5	6
81	Trifunctional nucleotide phosphoesterase protein YfkN precursor		yellowPROKKA_26036	73 kDa	2	4	2
82	Trifunctional nucleotide phosphoesterase protein YfkN precursor		greenPROKKA_01625 (+2)	66 kDa	9	5	0
83	Spore protein SP21		greenPROKKA_17812 (+2)	17 kDa	7	0	0
84	Spore protein SP21		yellowPROKKA_25604	17 kDa	14	0	0
85	Spore protein SP21		redPROKKA_82678	17 kDa	13	0	0
86	Ribulose bisphosphate carboxylase small chain		greenPROKKA_07197 (+2)	14 kDa	0	0	2
87	Ribulose bisphosphate carboxylase large chain		greenPROKKA_07195 (+2)	53 kDa	3	9	15
88	Ribulose bisphosphate carboxylase large chain		yellowPROKKA_25246	53 kDa	4	8	13
89	Ribulose bisphosphate carboxylase large chain		greenPROKKA_26392 (+2)	53 kDa	4	10	12
90	Pyruvate, phosphate dikinase		redPROKKA_19028	98 kDa	5	3	0
91	Pyruvate-flavodoxin oxidoreductase		yellowPROKKA_26049	131 kDa	13	2	0
92	Putative type II secretion system protein D precursor		greenPROKKA_33823 (+1)	71 kDa	0	3	0
93	Polyribonucleotide nucleotidyltransferase		redPROKKA_16872	78 kDa	0	2	7
94	Phycobilisome rod-core linker polypeptide CpcG2		yellowPROKKA_31199	28 kDa	4	3	0
95	Phycobilisome rod-core linker polypeptide CpcG2		greenPROKKA_27157 (+2)	28 kDa	2	4	0
96	Phycobilisome 32.1 kDa linker polypeptide, phycocyanin-associated, rod		yellowPROKKA_17144	31 kDa	11	0	0
97	Phycobilisome 32.1 kDa linker polypeptide, phycocyanin-associated, rod		greenPROKKA_17282 (+1)	33 kDa	0	3	0
98	Phycobiliprotein ApcE		yellowPROKKA_26509	101 kDa	3	0	0
99	Phosphoglycerate kinase		greenPROKKA_02855 (+3)	41 kDa	0	2	0
100	Phosphate-binding protein PstS precursor		yellowPROKKA_12201	37 kDa	0	3	0
101	Phosphate-binding protein PstS 1 precursor		greenPROKKA_13162	132 kDa	0	7	17
102	Phosphate-binding protein PstS 1 precursor		yellowPROKKA_06460	85 kDa	0	0	3
103	Outer membrane protein precursor		redPROKKA_74709	38 kDa	2	0	0
104	Outer membrane protein alpha precursor		redPROKKA_13494 (+1)	73 kDa	3	2	0
105	Modulator of FtsH protease HflC		greenPROKKA_12494 (+1)	35 kDa	0	6	2
106	Minor extracellular protease vpr precursor		redPROKKA_02350	109 kDa	9	6	0
107	Minor extracellular protease vpr precursor		yellowPROKKA_02961	116 kDa	2	3	0
108	Methylmalonyl-CoA carboxyltransferase 12S subunit		redPROKKA_09778 (+2)	57 kDa	7	8	0
109	Maltodextrin phosphorylase		greenPROKKA_20383 (+2)	96 kDa	4	41	36
110	Maltodextrin phosphorylase		redPROKKA_32099	163 kDa	1	0	3
111	Maltodextrin phosphorylase		greenPROKKA_26351 (+1)	100 kDa	0	8	0
112	Leukotoxin		greenPROKKA_17202 (+2)	67 kDa	0	4	3
113	Imidazolonepropionase		redPROKKA_38253	51 kDa	0	7	0
114	Hemolysin, plasmid		greenPROKKA_03591	124 kDa	0	0	3
115	Glycogen synthase		greenPROKKA_14014 (+1)	57 kDa	0	4	2
116	Glycogen synthase		yellowPROKKA_20785	57 kDa	3	3	0
117	Glutamine synthetase		greenPROKKA_01418 (+2)	53 kDa	0	23	32
118	Glutamine synthetase		greenPROKKA_42551	41 kDa	0	15	9
119	General stress protein 39		greenPROKKA_08389 (+1)	134 kDa	3	0	0
120	Fumarate reductase flavoprotein subunit		greenPROKKA_12877 (+1)	74 kDa	6	2	0
121	Fumarate hydratase class II		greenPROKKA_03378 (+2)	52 kDa	0	5	0
122	Flagellin		greenPROKKA_15425	73 kDa	19	20	2
123	Flagellin		redPROKKA_47249	52 kDa	3	0	0
124	Flagellar filament outer layer protein precursor		redPROKKA_63543	38 kDa	3	0	0
125	Flagellar filament 33 kDa core protein		redPROKKA_18990	32 kDa	10	1	0
126	Flagellar filament 33 kDa core protein		redPROKKA_30278	29 kDa	5	0	0
127	Flagellar filament 30.7 kDa core protein		redPROKKA_18991	31 kDa	6	0	0
128	Enolase		greenPROKKA_06553 (+1)	46 kDa	8	7	0
129	DNA-directed RNA polymerase subunit beta'		greenPROKKA_04117	146 kDa	0	0	4
130	DNA-directed RNA polymerase subunit beta'		redPROKKA_06851	71 kDa	0	2	4
131	DNA-binding protein HU-beta		yellowPROKKA_00051	9 kDa	0	0	4
132	DNA protection during starvation protein 1		greenPROKKA_06972 (+2)	18 kDa	0	0	4
133	DNA protection during starvation protein		greenPROKKA_05648	21 kDa	0	1	4
134	DNA protection during starvation protein		yellowPROKKA_23651	18 kDa	2	0	0
135	Dihydroorotate dehydrogenase B (NAD(+)), catalytic subunit		greenPROKKA_02862 (+2)	37 kDa	0	2	0
136	Citrate synthase		greenPROKKA_21583 (+2)	49 kDa	2	2	0
137	Carbon monoxide dehydrogenase medium chain		greenPROKKA_03007 (+1)	29 kDa	0	3	0
138	Carbon monoxide dehydrogenase large chain		greenPROKKA_03006	86 kDa	7	4	0
139	C-phycocyanin beta chain		yellowPROKKA_24794	18 kDa	5	1	0
140	C-phycocyanin beta chain		redPROKKA_78672	18 kDa	4	2	0
141	C-phycocyanin alpha chain		redPROKKA_73497 (+1)	18 kDa	7	4	0
142	ATP synthase gamma chain		redPROKKA_17677	33 kDa	4	0	0
143	Allophycocyanin subunit alpha-B		yellowPROKKA_14248	17 kDa	3	0	0
144	Allophycocyanin alpha chain		greenPROKKA_19880	18 kDa	18	4	0
145	Allophycocyanin alpha chain		greenPROKKA_01433 (+2)	17 kDa	0	3	0
146	Alkaline phosphatase 4 precursor		greenPROKKA_39377 (+1)	54 kDa	0	2	0
147	Aliphatic amidase expression-regulating protein		yellowPROKKA_17428	48 kDa	0	0	4
148	Acetyl-coenzyme A synthetase		greenPROKKA_08390 (+1)	211 kDa	22	13	0
149	60 kDa chaperonin		redPROKKA_34975	17 kDa	0	3	5
150	60 kDa chaperonin		redPROKKA_68715	41 kDa	0	3	5
151	60 kDa chaperonin		yellowPROKKA_11632	58 kDa	4	3	4
152	50S ribosomal protein L6		greenPROKKA_18400 (+2)	20 kDa	0	0	6
153	50S ribosomal protein L4		greenPROKKA_16929 (+2)	23 kDa	0	2	10
154	50S ribosomal protein L3		greenPROKKA_16928 (+2)	23 kDa	0	0	6
155	50S ribosomal protein L29		greenPROKKA_16936 (+2)	9 kDa	0	0	11
156	50S ribosomal protein L28		greenPROKKA_16579 (+2)	9 kDa	0	0	7
157	50S ribosomal protein L24		greenPROKKA_16939 (+2)	12 kDa	0	0	16
158	50S ribosomal protein L22		greenPROKKA_16933 (+2)	13 kDa	0	2	16
159	50S ribosomal protein L21		redPROKKA_35634 (+1)	16 kDa	0	0	4
160	50S ribosomal protein L20		greenPROKKA_07150 (+2)	14 kDa	0	0	5
161	50S ribosomal protein L2		redPROKKA_27595 (+1)	32 kDa	0	7	20
162	50S ribosomal protein L2		greenPROKKA_07334 (+2)	31 kDa	3	0	0
163	50S ribosomal protein L19		redPROKKA_44592	12 kDa	0	0	3
164	50S ribosomal protein L18		greenPROKKA_18399 (+2)	13 kDa	0	1	6
165	50S ribosomal protein L13		redPROKKA_36394 (+2)	17 kDa	0	1	9
166	50S ribosomal protein L1		greenPROKKA_03413 (+2)	26 kDa	2	2	1
167	30S ribosomal protein S8		greenPROKKA_18401 (+2)	15 kDa	0	0	7
168	30S ribosomal protein S7		greenPROKKA_16615 (+2)	18 kDa	0	0	11
169	30S ribosomal protein S7		greenPROKKA_44936	18 kDa	0	0	3
170	30S ribosomal protein S5		greenPROKKA_18398 (+2)	18 kDa	0	0	13
171	30S ribosomal protein S4		yellowPROKKA_05127 (+2)	23 kDa	0	2	14
172	30S ribosomal protein S20		greenPROKKA_04113 (+2)	11 kDa	0	0	13
173	30S ribosomal protein S20		greenPROKKA_00915 (+2)	10 kDa	2	1	1
174	30S ribosomal protein S18		greenPROKKA_13886 (+2)	8 kDa	0	0	9
175	30S ribosomal protein S17		greenPROKKA_16937 (+2)	10 kDa	0	1	6
176	30S ribosomal protein S16		greenPROKKA_19595 (+2)	10 kDa	0	0	6
177	30S ribosomal protein S13		yellowPROKKA_06314	14 kDa	0	0	9
178	30S ribosomal protein S11		greenPROKKA_18392 (+2)	14 kDa	0	0	4
179	30S ribosomal protein S1		redPROKKA_37331 (+1)	36 kDa	0	0	4
180	2-oxoglutarate carboxylase small subunit		greenPROKKA_04872 (+1)	54 kDa	0	2	0
181	18 kDa heat shock protein		greenPROKKA_25912 (+2)	17 kDa	3	2	0
182	18 kDa heat shock protein		redPROKKA_92949	17 kDa	2	1	0

## Sheet: Table S4. CIS proteins
Table S4. Identified CIS and phage-related proteins
Gene annotation	Rupite MAGs	Unique Spectrum Count for the mat layers
		Red	Green	Yellow
Sheath protein	Roseiflexus sp.	20	13	1
Putative baseplate assembly protein		5	3	0
Putative inner tube protein		4	7	0
Sheath protein	Thermaurantiacus sp.	0	2	0
Sheath protein	Aggregatilineales bacterium	5	8	6
Baseplate assembly protein	Elainellaceae bacterium (Leptolyngbya O-77)	4	19	13
Phage major capsid protein		0	10	6

## Sheet: Table S5. Immuno-TEM count
Table S5. Number of labeled CIS particles and total number of CIS particles in the immuno-TEM analysis (Fig. 2G)
Replicate	Experiment						Control
	Red layer		Green layer		Yellow layer		Red layer		Green layer		Yellow layer
	Number of labelled particles	Total number of particles	Number of labelled particles	Total number of particles	Number of labelled particles	Total number of particles	Number of labelled particles	Total number of particles	Number of labelled particles	Total number of particles	Number of labelled particles	Total number of particles
Mat 1 (core 1)	101	144	403	479	21	102	7	167	7	406	5	88
Mat 1 (core 2)	169	308	214	273	67	196	7	110	2	256	4	116
Mat 1 (core 3)	72	204	108	215	21	98	4	179	2	156	0	10
